# Supplementary material for: Meningeal Lymphatic and Glymphatic Structures in a Pelagic Delphinid (Delphinus delphis)
Source: Animals (Basel). 2025 Mar 4;15(5):729. doi: 10.3390/ani15050729 (PMC11899484; doi:10.3390/ani15050729)
Supplement: Supplementary file 1 [file animals-15-00729-s001.zip]

Archive with 1 entries (1 files):
- animals-3482169-supplementary.pdf
